# Supplementary material for: Low-Affinity/High-Selectivity Dopamine Transport Inhibition Sufficient to Rescue Cognitive Functions in the Aging Rat
Source: Biomolecules. 2023 Mar 3;13(3):467. doi: 10.3390/biom13030467 (PMC10046369; doi:10.3390/biom13030467)
Supplement: Supplementary file 1 [file biomolecules-13-00467-s001.zip]

Archive with 1 entries (1 files):
- biomolecules-2185640-supplementary.pdf
